# Supplementary material for: Characterization, localization and comparison of c-Kit+ lung cells in never smokers and smokers with and without COPD
Source: BMC Pulm Med. 2018 Jul 31;18:123. doi: 10.1186/s12890-018-0688-3 (PMC6066937; doi:10.1186/s12890-018-0688-3)
Supplement: Supplementary file 1 — Figure S1. Absence of cross reactivity between host species in primary and secondary antibodies. Figure S2. Representative image of a lung tissue mosaic. Figure S3. Percentage of c-Kit+/CD45+ gated cells by flow cytometry in the three study groups. Figure S4. C -kit+ cell populations in lung tissue. Figure S5. Representative image showing that C-kitlowCD45- cells determined by IF stain positively for CD31. Figure S6. Representative images showing C-Kit+ cells with stem cells markers. Table S1. Primary and secondary antibodies for immune-histochemistry staining. Table S2. Clinical characteristics of the subpopulaton included in the immunofluorescence analysis (mean ± SD). (ZIP 1150 kb) [file 12890_2018_688_MOESM1_ESM.zip]

Archive with 7 entries (7 files):
- Figure S1R3.pdf
- Figure S2R3.pdf
- Figure S3R3.pdf
- Figure S4R3.pdf
- Figure S5R3.pdf
- Figure S6R3.TIF
- On_line_Lopez-Giraldo Lung ckit+ cells June 14 2018_ cleanR3.docx
